# Supplementary material for: Characteristic of the gene candidate SecARS encoding alkylresorcinol synthase in Secale
Source: Mol Biol Rep. 2023 Aug 24;50(10):8373–83. doi: 10.1007/s11033-023-08684-y (PMC10520190; doi:10.1007/s11033-023-08684-y)
Supplement: Supplementary file 2 — Supplementary Material 2 [file 11033_2023_8684_MOESM2_ESM.xlsx]

## Sheet: Arkusz1
Regulatory motifs in SecARS promoter region
Site Name	Organism	Position	Strand	Matrix score.	sequence	function
	organism	255	+	4	motif_sequence	short_function
	organism	574	-	4	motif_sequence	short_function
	organism	470	+	4	motif_sequence	short_function
	organism	1155	+	4	motif_sequence	short_function
	organism	383	-	4	motif_sequence	short_function
	organism	1102	-	4	motif_sequence	short_function
	organism	518	+	4	motif_sequence	short_function
	organism	1445	-	4	motif_sequence	short_function
	organism	359	-	4	motif_sequence	short_function
	organism	814	+	4	motif_sequence	short_function
	organism	481	+	4	motif_sequence	short_function
	organism	1210	-	4	motif_sequence	short_function
	organism	451	-	4	motif_sequence	short_function
	organism	1125	+	4	motif_sequence	short_function
	organism	538	+	4	motif_sequence	short_function
	organism	1405	-	4	motif_sequence	short_function
AAGAA-motif	Avena sativa	47	-	7	GAAAGAA
ARE	Zea mays	828	-	6	AAACCA	cis-acting regulatory element essential for the anaerobic induction
ARE	Zea mays	866	+	6	AAACCA	cis-acting regulatory element essential for the anaerobic induction
AT~TATA-box	Arabidopsis thaliana	7	+	6	TATATA
AT~TATA-box	Arabidopsis thaliana	950	-	6	TATATA
AT~TATA-box	Arabidopsis thaliana	941	-	6	TATATA
Box 4	Petroselinum crispum	1228	-	6	ATTAAT	part of a conserved DNA module involved in light responsiveness
Box 4	Petroselinum crispum	1326	-	6	ATTAAT	part of a conserved DNA module involved in light responsiveness
CAAT-box	Pisum sativum	62	-	5	CAAAT	common cis-acting element in promoter and enhancer regions
CAAT-box	Arabidopsis thaliana	236	-	5	CCAAT	common cis-acting element in promoter and enhancer regions
CAAT-box	Nicotiana glutinosa	244	+	4	CAAT
CAAT-box	Nicotiana glutinosa	265	-	4	CAAT
CAAT-box	Nicotiana glutinosa	270	-	4	CAAT
CAAT-box	Nicotiana glutinosa	294	-	4	CAAT
CAAT-box	Pisum sativum	369	-	5	CAAAT	common cis-acting element in promoter and enhancer regions
CAAT-box	Nicotiana glutinosa	493	+	4	CAAT
CAAT-box	Nicotiana glutinosa	549	+	4	CAAT
CAAT-box	Nicotiana glutinosa	584	-	4	CAAT
CAAT-box	Nicotiana glutinosa	606	+	4	CAAT
CAAT-box	Pisum sativum	819	+	5	CAAAT	common cis-acting element in promoter and enhancer regions
CAAT-box	Pisum sativum	955	-	5	CAAAT	common cis-acting element in promoter and enhancer regions
CAAT-box	Nicotiana glutinosa	987	-	4	CAAT
CAAT-box	Nicotiana glutinosa	1042	+	4	CAAT
CAAT-box	Nicotiana glutinosa	1052	+	4	CAAT
CAAT-box	Arabidopsis thaliana	1106	-	5	CCAAT	common cis-acting element in promoter and enhancer regions
CAAT-box	Arabidopsis thaliana	1137	-	5	CCAAT	common cis-acting element in promoter and enhancer regions
CAAT-box	Nicotiana glutinosa	1177	-	4	CAAT
CAAT-box	Nicotiana glutinosa	1439	-	4	CAAT
CAT-box	Arabidopsis thaliana	1341	+	6	GCCACT	cis-acting regulatory element related to meristem expression
CCAAT-box	Hordeum vulgare	910	-	6	CAACGG	MYBHv1 binding site
GT1-motif	Arabidopsis thaliana	171	-	6	GGTTAA	light responsive element
GT1-motif	Arabidopsis thaliana	1268	-	6	GGTTAA	light responsive element
LTR	Hordeum vulgare	1507	+	6	CCGAAA	cis-acting element involved in low-temperature responsiveness
MBS	Arabidopsis thaliana	1152	+	6	CAACTG	MYB binding site involved in drought-inducibility
MYB	Arabidopsis thaliana	147	-	6	CAACCA
MYB	Arabidopsis thaliana	1113	+	6	CAACCA
MYB	Arabidopsis thaliana	1005	+	6	TAACCA
MYB	Arabidopsis thaliana	1074	+	6	CAACCA
MYB	Arabidopsis thaliana	1269	+	6	TAACCA
MYB	Arabidopsis thaliana	172	+	6	TAACCA
MYB recognition site	Arabidopsis thaliana	910	+	6	CCGTTG
MYB-like sequence	Arabidopsis thaliana	172	+	6	TAACCA
MYB-like sequence	Arabidopsis thaliana	1269	+	6	TAACCA
MYB-like sequence	Arabidopsis thaliana	1005	+	6	TAACCA
MYC	Arabidopsis thaliana	53	-	6	CATGTG
MYC	Arabidopsis thaliana	819	-	6	CATTTG
MYC	Arabidopsis thaliana	55	+	6	CATGTG
Myb	Arabidopsis thaliana	1152	+	6	CAACTG
P-box	Oryza sativa	349	+	7	CCTTTTG	gibberellin-responsive element
RY-element	Helianthus annuus	85	+	8	CATGCATG	cis-acting regulatory element involved in seed-specific regulation
STRE	Arabidopsis thaliana	124	-	5	AGGGG
STRE	Arabidopsis thaliana	1477	-	5	AGGGG
STRE	Arabidopsis thaliana	860	+	5	AGGGG
TATA-box	Brassica napus	6	+	6	ATATAT	core promoter element around -30 of transcription start
TATA-box	Arabidopsis thaliana	952	-	4	TATA	core promoter element around -30 of transcription start
TATA-box	Arabidopsis thaliana	941	-	6	TATATA	core promoter element around -30 of transcription start
TATA-box	Arabidopsis thaliana	1185	-	4	TATA	core promoter element around -30 of transcription start
TATA-box	Brassica napus	939	+	6	ATTATA	core promoter element around -30 of transcription start
TATA-box	Arabidopsis thaliana	1013	-	4	TATA	core promoter element around -30 of transcription start
TATA-box	Arabidopsis thaliana	950	-	6	TATATA	core promoter element around -30 of transcription start
TATA-box	Arabidopsis thaliana	1192	-	4	TATA	core promoter element around -30 of transcription start
TATA-box	Arabidopsis thaliana	898	-	4	TATA	core promoter element around -30 of transcription start
TATA-box	Helianthus annuus	1011	-	6	TATACA	core promoter element around -30 of transcription start
TATA-box	Arabidopsis thaliana	943	-	4	TATA	core promoter element around -30 of transcription start
TATA-box	Brassica napus	1191	-	6	ATATAT	core promoter element around -30 of transcription start
TATA-box	Arabidopsis thaliana	940	-	7	TATATAA	core promoter element around -30 of transcription start
TATA-box	Brassica napus	1184	-	6	ATATAT	core promoter element around -30 of transcription start
TATA-box	Brassica napus	951	-	6	ATATAT	core promoter element around -30 of transcription start
TATA-box	Arabidopsis thaliana	1388	-	4	TATA	core promoter element around -30 of transcription start
TATA-box	Arabidopsis thaliana	7	+	6	TATATA	core promoter element around -30 of transcription start
TATA-box	Arabidopsis thaliana	897	-	5	TATAA	core promoter element around -30 of transcription start
TATA-box	Brassica oleracea	8	+	6	ATATAA	core promoter element around -30 of transcription start
TATA-box	Arabidopsis thaliana	9	+	4	TATA	core promoter element around -30 of transcription start
TATA-box	Brassica napus	15	+	6	ATATAT	core promoter element around -30 of transcription start
TATA-box	Arabidopsis thaliana	16	+	4	TATA	core promoter element around -30 of transcription start
TATA-box	Brassica oleracea	22	+	6	ATATAA	core promoter element around -30 of transcription start
TATA-box	Arabidopsis thaliana	23	+	4	TATA	core promoter element around -30 of transcription start
TATA-box	Brassica napus	30	+	6	ATTATA	core promoter element around -30 of transcription start
TATA-box	Arabidopsis thaliana	31	-	5	TATAA	core promoter element around -30 of transcription start
TATA-box	Arabidopsis thaliana	32	+	4	TATA	core promoter element around -30 of transcription start
TATA-box	Brassica napus	95	+	6	ATATAT	core promoter element around -30 of transcription start
TATA-box	Arabidopsis thaliana	96	+	4	TATA	core promoter element around -30 of transcription start
TATA-box	Brassica napus	99	+	6	ATTATA	core promoter element around -30 of transcription start
TATA-box	Arabidopsis thaliana	100	-	5	TATAA	core promoter element around -30 of transcription start
TATA-box	Arabidopsis thaliana	101	+	4	TATA	core promoter element around -30 of transcription start
TATA-box	Arabidopsis thaliana	154	+	4	TATA	core promoter element around -30 of transcription start
TATA-box	Arabidopsis thaliana	159	+	4	TATA	core promoter element around -30 of transcription start
TATA-box	Arabidopsis thaliana	464	+	4	TATA	core promoter element around -30 of transcription start
TATA-box	Brassica napus	896	+	6	ATTATA	core promoter element around -30 of transcription start
TC-rich repeats	Nicotiana tabacum	305	+	9	ATTCTCTAAC	cis-acting element involved in defense and stress responsiveness
Unnamed__4	Petroselinum hortense	409	-	4	CTCC
Unnamed__4	Petroselinum hortense	967	-	4	CTCC
Unnamed__4	Petroselinum hortense	707	+	4	CTCC
Unnamed__4	Petroselinum hortense	1498	+	4	CTCC
Unnamed__4	Petroselinum hortense	579	-	4	CTCC
Unnamed__4	Petroselinum hortense	1257	-	4	CTCC
Unnamed__4	Petroselinum hortense	858	-	4	CTCC
Unnamed__4	Petroselinum hortense	489	-	4	CTCC
Unnamed__4	Petroselinum hortense	601	-	4	CTCC
